# Supplementary material for: Safety Evaluation by Phenotypic and Genomic Characterization of Four Lactobacilli Strains with Probiotic Properties
Source: Microorganisms. 2022 Nov 9;10(11):2218. doi: 10.3390/microorganisms10112218 (PMC9696993; doi:10.3390/microorganisms10112218)
Supplement: Supplementary file 1 [file microorganisms-10-02218-s001.zip]

Archive with 1 entries (1 files):
- microorganisms-1953918-supplementary.pdf
